# Supplementary material for: Resveratrol affects in vitro rumen fermentation, methane production and prokaryotic community composition in a time‐ and diet‐specific manner
Source: Microb Biotechnol. 2020 Apr 15;13(4):1118–31. doi: 10.1111/1751-7915.13566 (PMC7264885; doi:10.1111/1751-7915.13566)
Supplement: Supplementary file 4 — Table S1. In‐vitro methane production, total volatile fatty acid (VFA) concentration and molar proportion of the individual VFAs after 12 and 24 h of fermentation. Table S2. Quantification of resveratrol and its metabolites in high‐concentrate and high‐forage substrates after 12 and 24 h of fermentation. Table S3. Sequencing reads and amplicon sequence variants of the prokaryotic communities. Table S4. Alpha diversity of the prokaryotic communities after 12 and 24 h of fermentation. Table S5. Permutational analysis of variance of the prokaryotic profiles using unweighted and weighted UniFrac distances. Table S6. Taxonomic composition of the bacterial community at the phylum level after 12 and 24 h of fermentation. Table S7. Taxonomic composition of the bacterial community at the genus level after 12 and 24 h of fermentation. Table S8. Taxonomic composition of the archaea community at the genus level after 12 and 24 h of fermentation. [file MBT2-13-1118-s004.xls]

## Sheet: Table S1
Table S1 In-vitro methane production, total volatile fatty acid (VFA) concentration, and molar proportion of individual VFAs after 12 and 24 h of fermentation.
Parameters	12 h						24 h					SEM	P-value
	HC			HF			HC			HF
	CON (n = 15)	RES (n = 15)		CON (n = 15)	RES (n = 15)		CON (n = 15)	RES (n = 15)		CON (n = 15)	RES (n = 15)		Treatment	Diet	Time	Treatment × Diet	Treatment × Time	Time × Diet	Treatment × Diet × Time
Total gas production*	0.4	0.35		0.47	0.45		0.43	0.39		0.4	0.39	0.012	0.218	0.212	0.732	0.505	0.787	0.053	0.884
Methane production*	0.067	0.046		0.069	0.041		0.071	0.052		0.058	0.038	0.001	<0.001	<0.001	0.686	0.181	0.047	<0.001	0.242
pH	6.76	6.79		6.85	6.73		6.61	6.64		6.7	6.83	0.0150289	0.306	<0.001	<0.001	0.186	<0.001	<0.001	<0.001
Total VFA concentration, mmol/l	57.3	54.5		53.1	51.3		90.4	76.7		86.7	65.5	2.59824	<0.001	0.019	<0.001	0.412	0.001	0.396	0.328
Molar proportion, mol/100 mol
Acetate	59.4	57.1		59.9	57.8		68.2	61.3		64.9	63.3	0.657939	<0.001	0.98	<0.001	0.037	0.119	0.377	0.071
Propionate	26.6	29.6		25.8	29.2		22.1	26.3		24.3	24	0.479882	<0.001	0.644	<0.001	0.081	0.336	0.657	0.06
Butyrate	9.94	9.42		9.8	8.84		7.28	8.56		7.76	8.24	0.0727846	0.595	0.333	<0.001	0.084	<0.001	0.222	0.62
Iso-butyrate	1.06	0.92		1.3	1.22		0.54	1		0.76	1.72	0.167082	0.003	0.002	0.243	0.17	<0.001	0.335	0.291
Valerate	1.34	1.1		1.32	1.26		0.68	0.98		0.74	0.94	0.0441705	0.19	0.552	<0.001	0.758	<0.001	0.514	0.156
Iso-valerate	1.68	1.82		1.97	1.76		1.22	1.92		1.58	1.88	0.0448517	<0.001	0.022	0.006	<0.001	<0.001	0.665	0.847
*ml per mg of dry matter degraded
P-value in red indicates that there is significant difference (P < 0.05)
CON and RES mean diet not supplemented or supplemented with resveratrol, respectively.
HC and HF mean high concentrate and high forage diet, respectively.

## Sheet: Table S2
Table S2 Quantification of resveratrol and its metabolites in high concentrate (HC) and high forage (HF) substrate after 12 h and 24 h of fermentation.
	12 h						24 h
	HC (n = 3)			HF (n = 3)			HC (n = 3)			HF (n = 3)
	Response	Concentration		Response	Concentration		Response	Concentration		Response	Concentration
Resveratrol	59790	1.47		53574	1.3		52696	1.28		28790	0.68
Dihydroresveratrol	1245	–		27044	0.54		1095	–		27274	0.54
piceid	–	–		–	–		–	–		–	–
lunularin	–	–		–	–		495	–		–	–
CON and RES mean substrate not supplemented or supplemented with resveratrol, respectively.
HC and HF mean high concentrate and high forage substrate, respectively.
– means not dected
Resveratrol: Response = –966.424 × Concentration2 + 41340.2 × Concentration + 1279.1 (R2 = 0.999)
Dihydroresveratrol: Response = –937.02 × Concentration2 + 49623.7 × Concentration + 684.797 (R2 = 0.999)
Piceid: Response = 16116 × Concentration + 3722.85 (R2 = 0.996)
Lunularin: Response = 92512.6 × Concentration + 1224.49 (R2 = 0.999)

## Sheet: Table S3
Table S3 Sequencing reads and amplicon sequence variants of bacterial and archaea community.
	12 h						24 h
	HC			HF			HC			HF
Index	CON (n = 5)	RES (n = 5)		CON (n = 5)	RES (n = 5)		CON (n = 5)	RES (n = 5)		CON (n = 5)	RES (n = 5)
Bacteria
Sequencing counts	64297	79347		77743	93648		58396	73727		74906	78598
Amplicon sequence variants	839	941		990	1064		765	933		923	975
Archaea
Sequencing counts	24430	28764		19355	23680		24461	19194		23903	14166
Amplicon sequence variants	46	48		46	47		44	42		44	39
CON and RES mean substrate not supplemented or supplemented with resveratrol, respectively.
HC and HF mean high concentrate and high forage substrate, respectively.

## Sheet: Table S4
Table S4 Alpha diversity of prokaryotic community after 12 and 24 h of fermentation.
Index	12 h						24 h					SEM	P-value
	HC			HF			HC			HF
	CON (n = 5)	RES (n = 5)		CON (n = 5)	RES (n = 5)		CON (n = 5)	RES (n = 5)		CON (n = 5)	RES (n = 5)		Treatment	Diet	Time	Treatment × Diet	Treatment × Time	Time × Diet	Treatment × Diet × Time
Bacteria
Shannon	8	8.2		8.31	8.4		7.76	8.22		8.05	8.23	0.049	0.011	0.009	0.05	0.19	0.302	0.751	0.558
Chao1	839	941		992	1064		765	933		923	975	25.1	0.05	0.022	0.199	0.463	0.77	0.788	0.864
Faith’s PD	53.4	56.9		58.5	59.9		50.5	54.9		56.8	57.4	0.8	0.095	0.012	0.117	0.404	0.942	0.788	0.98
Archaea
Shannon	3.66	3.92		3.81	3.92		3.55	4.06		3.72	4.09	0.03	<0.001	0.024	0.376	0.1	0.001	0.624	0.845
Chao1	47.6	46.7		49.4	47.3		40.3	41.2		43	45.5	1.14	0.732	0.257	0.022	0.844	0.326	0.659	0.787
Faith’s PD	2.13	2.3		2.45	2.08		1.98	1.81		1.84	2.35	0.11	0.668	0.932	0.668	0.463	0.801	0.731	0.793
P-value in red indicates that there is significant difference (P < 0.05)
CON and RES mean substrate not supplemented or supplemented with resveratrol, respectively.
HC and HF mean high concentrate and high forage substrate, respectively.

## Sheet: Table S5
Table S5 Permutational analysis of variance (PERMANOVA) of prokaryotic profiles using unweighted and weighted UniFrac distance.
Variables		Unweighted UniFrac distance			Weighted UniFrac distance
		R2	P-value		R2	P-value
Bacteria
Treatment		0.122	<0.001		0.162	<0.001
Substrate		0.061	<0.001		0.079	0.003
Time		0.09	<0.001		0.221	<0.001
Treatment × Diet		0.036	0.011		0.03	0.089
Treatment × Time		0.038	0.013		0.025	0.15
Diet× Time		0.022	0.23		0.008	0.656
Treatment × Diet × Time		0.021	0.293		0.021	0.209
Archaea
Treatment		0.022	0.505		0.411	<0.001
Diet		0.01	0.988		0.063	0.009
Time		0.037	0.161		0.062	0.013
Treatment × Diet		0.012	0.936		0.042	0.026
Treatment × Time		0.018	0.681		0.092	0.001
Diet × Time		0.018	0.652		0.0005	0.956
Treatment × Diet × Time		0.035	0.211		0.007	0.483
P-value in red indicates that there is significant difference (P < 0.05)

## Sheet: Table S6
Table S6 Taxonomic composition of bacterial community at phylum level after 12 and 24 h of fermentation.
Genus	12 h						24 h					SEM	P-value
	HC			HF			HC			HF
	CON (n = 5)	RES (n = 5)		CON (n = 5)	RES (n = 5)		CON (n = 5)	RES (n = 5)		CON (n = 5)	RES (n = 5)		Treatment	Diet	Time	Treatment × Diet	Treatment × Time	Time × Diet	Treatment × Diet × Time
Actinobacteria	0.44	0.64		1.02	0.99		0.56	0.94		0.88	0.96	0.0534826	0.076	0.002	0.525	0.198	0.075	0.337	0.883
Bacteroidetes	48.4	49.7		52.9	49.4		43.2	41.9		43.5	45.1	0.876222	0.637	0.143	<0.001	0.729	0.941	0.376	0.174
Chloroflexi	0.24	0.38		0.4	0.43		0.24	0.51		0.46	0.43	0.0228192	0.005	0.013	0.251	0.008	0.507	0.474	0.414
Cyanobacteria	0.38	0.4		0.26	0.31		0.42	0.31		0.26	0.23	0.0152333	0.404	<0.001	0.117	0.217	0.033	0.883	0.491
Fibrobacteres	0.75	0.22		0.86	0.45		0.3	0.05		0.31	0.08	0.0538495	<0.001	0.122	<0.001	0.044	0.066	0.086	0.357
Firmicutes	35.1	31.3		33.5	34.9		39.6	40		40.1	37.7	0.688569	0.196	0.807	<0.001	0.677	0.641	0.416	0.033
Kiritimatiellaeota	0.94	0.96		0.72	0.89		1.71	1.46		1.49	1.48	0.0683529	0.769	0.237	<0.001	0.208	0.541	0.246	0.678
Lentisphaerae	0.23	0.25		0.17	0.25		0.43	0.32		0.49	0.43	0.0223127	0.678	0.28	<0.001	0.029	0.076	0.364	0.942
Patescibacteria	0.15	0.18		0.2	0.19		0.16	0.24		0.21	0.24	0.0069874	0.012	0.012	0.012	0.047	0.557	0.032	0.642
Proteobacteria	6.45	10.5		3.89	6.32		5.23	8.06		3.32	5.95	0.401863	<0.001	<0.001	0.005	0.4	0.09	0.31	0.226
Spirochaetes	0.61	0.2		0.71	0.24		0.37	0.24		0.45	0.29	0.0347976	<0.001	0.049	0.001	0.709	<0.001	0.71	0.785
Synergistetes	5.67	4.67		4.8	4.99		7.33	5.46		7.96	6.59	0.26736	0.01	0.523	<0.001	0.105	0.226	0.256	0.477
Tenericutes	0.33	0.36		0.25	0.43		0.13	0.38		0.23	0.32	0.0185122	<0.001	0.808	0.002	0.433	0.77	0.733	0.006
Others	0.31	0.24		0.32	0.21		0.32	0.13		0.34	0.2	0.0121801	<0.001	0.961	0.163	0.02	<0.001	0.004	0.19
P-value in red indicates that there is significant difference (P < 0.05)
CON and RES mean substrate not supplemented or supplemented with resveratrol, respectively.
HC and HF mean high concentrate and high forage substrate, respectively.

## Sheet: Table S7
Table S7 Taxonomic composition of bacterial community at genus level after 12 and 24 h of fermentation.
Genus	12 h						24 h					SEM	P-value
	HC			HF			HC			HF
	CON (n = 5)	RES (n = 5)		CON (n = 5)	RES (n = 5)		CON (n = 5)	RES (n = 5)		CON (n = 5)	RES (n = 5)		Treatment	Diet	Time	Treatment × Diet	Treatment × Time	Time × Diet	Treatment × Diet × Time
D_0__Bacteria;D_1__Actinobacteria;D_2__Coriobacteriia;D_3__Coriobacteriales;D_4__Atopobiaceae;D_5__Atopobium	0.3	0.2		0.21	0.23		0.23	0.18		0.24	0.28	0.014	0.696	0.66	0.845	0.075	0.508	0.278	0.884
D_0__Bacteria;D_1__Actinobacteria;D_2__Coriobacteriia;D_3__Coriobacteriales;D_4__Atopobiaceae;D_5__Olsenella	0.4	0.35		0.3	0.32		0.36	0.22		0.32	0.36	0.028	0.57	0.902	0.588	0.275	0.787	0.676	0.302
D_0__Bacteria;D_1__Actinobacteria;D_2__Coriobacteriia;D_3__Coriobacteriales;D_4__Eggerthellaceae;__	0.1	0.09		0.11	0.12		0.1	0.07		0.11	0.11	0.006	0.42	0.056	0.509	0.291	0.352	0.789	0.789
D_0__Bacteria;D_1__Bacteroidetes;D_2__Bacteroidia;D_3__Bacteroidales;D_4__Bacteroidales BS11 gut group;D_5__uncultured bacterium	0.15	0.18		0.13	0.13		0.22	0.12		0.13	0.15	0.009	0.695	0.071	0.326	0.1	0.124	0.769	0.024
D_0__Bacteria;D_1__Bacteroidetes;D_2__Bacteroidia;D_3__Bacteroidales;D_4__Bacteroidales RF16 group;__	0.37	0.45		0.59	0.45		0.47	0.5		0.46	0.36	0.021	0.602	0.901	0.387	0.091	0.941	0.018	0.346
D_0__Bacteria;D_1__Bacteroidetes;D_2__Bacteroidia;D_3__Bacteroidales;D_4__F082;D_5__Bacteroidales bacterium Bact_22	1.04	1.54		1.45	1.92		1.31	1.74		1.81	2.03	0.099	0.044	0.072	0.2	0.807	0.826	0.98	0.922
D_0__Bacteria;D_1__Bacteroidetes;D_2__Bacteroidia;D_3__Bacteroidales;D_4__F082;D_5__uncultured bacterium	0.79	1.02		0.73	0.78		0.99	1.06		0.83	0.95	0.037	0.094	0.089	0.076	0.864	0.066	0.713	0.572
D_0__Bacteria;D_1__Bacteroidetes;D_2__Bacteroidia;D_3__Bacteroidales;D_4__F082;D_5__uncultured rumen bacterium	0.62	0.83		0.74	0.97		0.76	0.9		0.9	0.89	0.032	0.025	0.188	0.198	0.695	0.336	0.404	0.606
D_0__Bacteria;D_1__Bacteroidetes;D_2__Bacteroidia;D_3__Bacteroidales;D_4__F082;__	0.62	0.59		0.45	0.54		0.7	0.48		0.5	0.69	0.034	0.732	0.573	0.524	0.05	0.75	0.29	0.389
D_0__Bacteria;D_1__Bacteroidetes;D_2__Bacteroidia;D_3__Bacteroidales;D_4__Muribaculaceae;D_5__uncultured rumen bacterium	3.97	3.9		3.57	3.59		5.06	2.31		3.48	4.4	0.245	0.267	0.941	0.941	0.05	0.336	0.313	0.076
D_0__Bacteria;D_1__Bacteroidetes;D_2__Bacteroidia;D_3__Bacteroidales;D_4__Muribaculaceae;__	0.7	0.74		0.72	0.77		0.78	0.52		0.82	1.01	0.034	0.942	0.021	0.391	0.072	0.463	0.044	0.057
D_0__Bacteria;D_1__Bacteroidetes;D_2__Bacteroidia;D_3__Bacteroidales;D_4__Prevotellaceae;D_5__Prevotella 1	26.55	24.93		23.12	21.18		25.24	29.3		23.95	18.88	0.829	0.389	0.001	0.808	0.067	0.845	0.461	0.105
D_0__Bacteria;D_1__Bacteroidetes;D_2__Bacteroidia;D_3__Bacteroidales;D_4__Prevotellaceae;D_5__Prevotellaceae NK3B31 group	1.35	1.17		0.84	1.09		1.54	0.78		1.09	1.19	0.092	0.244	0.298	0.922	0.107	0.553	0.335	0.276
D_0__Bacteria;D_1__Bacteroidetes;D_2__Bacteroidia;D_3__Bacteroidales;D_4__Prevotellaceae;D_5__Prevotellaceae UCG-001	1.66	1.57		1.1	1.29		1.81	1.08		1.38	1.43	0.089	0.333	0.098	0.675	0.254	0.536	0.203	0.265
D_0__Bacteria;D_1__Bacteroidetes;D_2__Bacteroidia;D_3__Bacteroidales;D_4__Prevotellaceae;D_5__Prevotellaceae UCG-003	2	1.82		1.47	1.47		1.85	1.85		1.63	1.32	0.06	0.363	<0.001	0.845	0.509	0.883	0.714	0.289
D_0__Bacteria;D_1__Bacteroidetes;D_2__Bacteroidia;D_3__Bacteroidales;D_4__Prevotellaceae;D_5__Prevotellaceae UCG-004	0.95	0.93		0.59	0.71		1.15	0.55		0.77	0.81	0.059	0.226	0.122	0.714	0.132	0.31	0.216	0.181
D_0__Bacteria;D_1__Bacteroidetes;D_2__Bacteroidia;D_3__Bacteroidales;D_4__Prevotellaceae;D_5__uncultured	0.92	0.83		0.24	0.13		0.64	1.06		0.2	0.1	0.075	0.922	<0.001	0.942	0.185	0.143	0.826	0.129
D_0__Bacteria;D_1__Bacteroidetes;D_2__Bacteroidia;D_3__Bacteroidales;D_4__Prevotellaceae;__	2.78	2.68		1.87	1.71		2.95	2.1		2.11	1.73	0.112	0.049	<0.001	0.661	0.66	0.234	0.404	0.434
D_0__Bacteria;D_1__Bacteroidetes;D_2__Bacteroidia;D_3__Bacteroidales;D_4__Rikenellaceae;D_5__Rikenellaceae RC9 gut group	2.13	2.43		3.19	3.16		2.48	2.06		3	2.98	0.097	0.714	<0.001	0.608	0.942	0.246	0.696	0.182
D_0__Bacteria;D_1__Bacteroidetes;D_2__Bacteroidia;D_3__Bacteroidales;D_4__p-251-o5;D_5__uncultured rumen bacterium	1.35	1.32		0.75	0.81		1.48	0.84		0.99	0.85	0.079	0.256	0.013	0.826	0.377	0.313	0.279	0.391
D_0__Bacteria;D_1__Bacteroidetes;D_2__Bacteroidia;D_3__Bacteroidales;D_4__uncultured;D_5__uncultured rumen bacterium	1.49	1.33		1.27	1.27		1.49	1.09		1.42	1.31	0.058	0.136	0.607	0.941	0.59	0.807	0.349	0.574
D_0__Bacteria;D_1__Bacteroidetes;D_2__Bacteroidia;D_3__Bacteroidales;__;__	0.12	0.12		0.11	0.09		0.11	0.14		0.1	0.1	0.005	0.98	0.002	0.768	0.085	0.123	0.459	0.806
D_0__Bacteria;D_1__Chloroflexi;D_2__Anaerolineae;D_3__Anaerolineales;D_4__Anaerolineaceae;D_5__Flexilinea	0.36	0.39		0.41	0.4		0.4	0.29		0.36	0.46	0.023	0.806	0.323	0.73	0.245	0.523	0.492	0.196
D_0__Bacteria;D_1__Cyanobacteria;D_2__Melainabacteria;D_3__Gastranaerophilales;D_4__uncultured rumen bacterium;D_5__uncultured rumen bacterium	0.07	0.12		0.14	0.12		0.09	0.19		0.15	0.13	0.009	0.076	0.405	0.081	0.009	0.392	0.29	0.541
D_0__Bacteria;D_1__Cyanobacteria;D_2__Melainabacteria;D_3__Gastranaerophilales;__;__	0.14	0.19		0.14	0.1		0.22	0.19		0.13	0.13	0.008	0.902	<0.001	0.028	0.261	0.472	0.066	0.002
D_0__Bacteria;D_1__Fibrobacteres;D_2__Fibrobacteria;D_3__Fibrobacterales;D_4__Fibrobacteraceae;D_5__Fibrobacter	0.51	0.6		0.21	0.15		0.65	0.52		0.29	0.09	0.054	0.722	<0.001	0.515	0.275	0.509	0.498	0.98
D_0__Bacteria;D_1__Firmicutes;D_2__Bacilli;D_3__Lactobacillales;D_4__Lactobacillaceae;D_5__Lactobacillus	0.37	0.06		0.04	0.39		0	0.18		1.06	1.46	0.142	0.04	0.001	0.005	0.475	0.04	<0.001	0.222
D_0__Bacteria;D_1__Firmicutes;D_2__Clostridia;D_3__Clostridiales;D_4__Christensenellaceae;D_5__Christensenellaceae R-7 group	1.36	1.25		1.27	1.3		1.38	0.96		1.23	1.39	0.049	0.392	0.542	0.808	0.076	0.697	0.448	0.351
D_0__Bacteria;D_1__Firmicutes;D_2__Clostridia;D_3__Clostridiales;D_4__Christensenellaceae;D_5__uncultured	0.42	0.49		0.39	0.47		0.58	0.23		0.35	0.62	0.036	0.712	0.554	0.712	0.022	0.402	0.172	0.014
D_0__Bacteria;D_1__Firmicutes;D_2__Clostridia;D_3__Clostridiales;D_4__Eubacteriaceae;D_5__Anaerofustis	0.1	0.11		0.1	0.1		0.13	0.05		0.09	0.08	0.007	0.108	0.766	0.155	0.17	0.144	0.941	0.071
D_0__Bacteria;D_1__Firmicutes;D_2__Clostridia;D_3__Clostridiales;D_4__Family XIII;D_5__Anaerovorax	0.26	0.28		0.23	0.27		0.32	0.19		0.23	0.35	0.015	0.374	0.555	0.49	0.008	0.675	0.179	0.04
D_0__Bacteria;D_1__Firmicutes;D_2__Clostridia;D_3__Clostridiales;D_4__Family XIII;D_5__Family XIII AD3011 group	0.22	0.19		0.3	0.33		0.21	0.16		0.43	0.41	0.019	0.673	<0.001	0.111	0.187	0.765	0.008	0.902
D_0__Bacteria;D_1__Firmicutes;D_2__Clostridia;D_3__Clostridiales;D_4__Family XIII;D_5__Mogibacterium	0.07	0.09		0.12	0.13		0.08	0.07		0.12	0.14	0.006	0.334	<0.001	0.961	0.748	0.475	0.349	0.323
D_0__Bacteria;D_1__Firmicutes;D_2__Clostridia;D_3__Clostridiales;D_4__Lachnospiraceae;D_5__Acetitomaculum	0.16	0.18		0.14	0.16		0.19	0.09		0.13	0.19	0.013	0.769	0.826	0.845	0.15	0.59	0.364	0.112
D_0__Bacteria;D_1__Firmicutes;D_2__Clostridia;D_3__Clostridiales;D_4__Lachnospiraceae;D_5__Butyrivibrio 2	0.22	0.22		0.07	0.19		0.2	0.27		0.17	0.25	0.016	0.05	0.047	0.198	0.419	0.788	0.218	0.391
D_0__Bacteria;D_1__Firmicutes;D_2__Clostridia;D_3__Clostridiales;D_4__Lachnospiraceae;D_5__Lachnoclostridium 1	0.17	0.19		0.2	0.18		0.22	0.11		0.17	0.24	0.012	0.677	0.214	0.961	0.128	0.826	0.418	0.024
D_0__Bacteria;D_1__Firmicutes;D_2__Clostridia;D_3__Clostridiales;D_4__Lachnospiraceae;D_5__Lachnospiraceae ND3007 group	0.24	0.25		0.4	0.28		0.22	0.26		0.28	0.27	0.014	0.879	0.002	0.142	0.126	0.148	0.21	0.609
D_0__Bacteria;D_1__Firmicutes;D_2__Clostridia;D_3__Clostridiales;D_4__Lachnospiraceae;D_5__Lachnospiraceae NK3A20 group	0.68	0.73		0.6	0.58		0.73	0.52		0.57	0.72	0.028	0.903	0.591	0.922	0.218	0.883	0.279	0.06
D_0__Bacteria;D_1__Firmicutes;D_2__Clostridia;D_3__Clostridiales;D_4__Lachnospiraceae;D_5__Lachnospiraceae UCG-002	0.15	0.13		0.14	0.16		0.18	0.06		0.12	0.17	0.01	0.541	0.217	0.39	0.006	0.461	0.714	0.09
D_0__Bacteria;D_1__Firmicutes;D_2__Clostridia;D_3__Clostridiales;D_4__Lachnospiraceae;D_5__Lachnospiraceae XPB1014 group	1.15	1		1.12	1.45		1.05	0.93		1.24	1.26	0.05	0.605	0.011	0.589	0.189	0.216	0.961	0.416
D_0__Bacteria;D_1__Firmicutes;D_2__Clostridia;D_3__Clostridiales;D_4__Lachnospiraceae;D_5__Moryella	0.42	0.43		0.47	0.43		0.48	0.29		0.37	0.47	0.022	0.607	0.432	0.376	0.136	0.922	0.732	0.034
D_0__Bacteria;D_1__Firmicutes;D_2__Clostridia;D_3__Clostridiales;D_4__Lachnospiraceae;D_5__Oribacterium	0.13	0.15		0.13	0.16		0.16	0.12		0.13	0.18	0.009	0.572	0.429	0.402	0.18	0.553	0.446	0.1
D_0__Bacteria;D_1__Firmicutes;D_2__Clostridia;D_3__Clostridiales;D_4__Lachnospiraceae;D_5__Pseudobutyrivibrio	0.31	0.25		0.17	0.4		0.21	0.45		0.32	0.98	0.053	<0.001	0.014	0.002	0.006	0.004	0.011	0.288
D_0__Bacteria;D_1__Firmicutes;D_2__Clostridia;D_3__Clostridiales;D_4__Lachnospiraceae;D_5__uncultured	0.15	0.17		0.22	0.23		0.17	0.19		0.19	0.12	0.009	0.98	0.151	0.13	0.191	0.226	0.003	0.206
D_0__Bacteria;D_1__Firmicutes;D_2__Clostridia;D_3__Clostridiales;D_4__Lachnospiraceae;__	0.72	0.65		0.58	0.69		0.73	0.75		0.54	0.7	0.028	0.42	0.106	0.525	0.199	0.478	0.509	0.807
D_0__Bacteria;D_1__Firmicutes;D_2__Clostridia;D_3__Clostridiales;D_4__Ruminococcaceae;D_5__Papillibacter	0.24	0.29		0.28	0.24		0.35	0.15		0.2	0.22	0.017	0.172	0.462	0.166	0.236	0.135	0.557	0.014
D_0__Bacteria;D_1__Firmicutes;D_2__Clostridia;D_3__Clostridiales;D_4__Ruminococcaceae;D_5__Ruminococcaceae NK4A214 group	1.82	1.73		2.16	2.48		1.93	1.46		1.84	2.18	0.071	0.808	0.002	0.166	0.019	0.448	0.364	0.364
D_0__Bacteria;D_1__Firmicutes;D_2__Clostridia;D_3__Clostridiales;D_4__Ruminococcaceae;D_5__Ruminococcaceae UCG-002	0.42	0.6		0.67	0.62		0.52	0.57		0.58	0.61	0.03	0.658	0.185	0.903	0.209	0.941	0.713	0.404
D_0__Bacteria;D_1__Firmicutes;D_2__Clostridia;D_3__Clostridiales;D_4__Ruminococcaceae;D_5__Ruminococcaceae UCG-004	0.12	0.08		0.13	0.14		0.12	0.08		0.13	0.15	0.006	0.432	0.003	0.624	0.026	0.788	0.789	0.659
D_0__Bacteria;D_1__Firmicutes;D_2__Clostridia;D_3__Clostridiales;D_4__Ruminococcaceae;D_5__Ruminococcaceae UCG-005	0.1	0.11		0.12	0.13		0.13	0.05		0.1	0.13	0.009	0.843	0.17	0.387	0.088	0.64	0.786	0.039
D_0__Bacteria;D_1__Firmicutes;D_2__Clostridia;D_3__Clostridiales;D_4__Ruminococcaceae;D_5__Ruminococcaceae UCG-010	0.15	0.21		0.22	0.25		0.23	0.17		0.22	0.25	0.01	0.477	0.024	0.525	0.524	0.207	0.524	0.144
D_0__Bacteria;D_1__Firmicutes;D_2__Clostridia;D_3__Clostridiales;D_4__Ruminococcaceae;D_5__Ruminococcaceae UCG-014	0.38	0.39		0.37	0.4		0.43	0.23		0.31	0.36	0.017	0.257	0.922	0.047	0.029	0.075	0.733	0.076
D_0__Bacteria;D_1__Firmicutes;D_2__Clostridia;D_3__Clostridiales;D_4__Ruminococcaceae;D_5__Ruminococcus 1	0.16	0.16		0.09	0.16		0.25	0.14		0.13	0.14	0.015	0.98	0.062	0.677	0.069	0.14	0.54	0.826
D_0__Bacteria;D_1__Firmicutes;D_2__Clostridia;D_3__Clostridiales;D_4__Ruminococcaceae;D_5__Ruminococcus 2	0.83	0.69		1.05	1.03		0.62	0.9		1.04	1.17	0.048	0.311	<0.001	0.712	0.98	0.067	0.941	0.695
D_0__Bacteria;D_1__Firmicutes;D_2__Clostridia;D_3__Clostridiales;D_4__Ruminococcaceae;D_5__Saccharofermentans	0.44	0.39		0.29	0.39		0.48	0.23		0.41	0.32	0.028	0.296	0.275	0.587	0.074	0.1	0.457	0.554
D_0__Bacteria;D_1__Firmicutes;D_2__Clostridia;D_3__Clostridiales;D_4__Ruminococcaceae;D_5__[Eubacterium] coprostanoligenes group	0.29	0.28		0.36	0.34		0.34	0.15		0.27	0.37	0.021	0.391	0.057	0.557	0.084	0.903	0.826	0.044
D_0__Bacteria;D_1__Firmicutes;D_2__Clostridia;D_3__Clostridiales;D_4__Ruminococcaceae;D_5__uncultured	0.73	0.73		0.82	0.75		0.69	0.87		0.83	0.83	0.036	0.606	0.883	0.429	0.588	0.285	0.883	0.922
D_0__Bacteria;D_1__Firmicutes;D_2__Clostridia;D_3__Clostridiales;D_4__Ruminococcaceae;__	0.22	0.21		0.2	0.19		0.27	0.09		0.17	0.22	0.017	0.257	0.883	0.59	0.106	0.478	0.067	0.077
D_0__Bacteria;D_1__Firmicutes;D_2__Clostridia;D_3__Clostridiales;__;__	1.02	0.92		0.76	0.97		1.1	0.56		0.8	1.15	0.061	0.903	0.902	0.903	0.018	0.731	0.157	0.165
D_0__Bacteria;D_1__Firmicutes;D_2__Erysipelotrichia;D_3__Erysipelotrichales;D_4__Erysipelotrichaceae;D_5__Erysipelotrichaceae UCG-004	0.5	0.62		0.99	0.72		0.54	0.78		0.74	0.77	0.04	0.626	0.018	0.864	0.064	0.174	0.182	0.591
D_0__Bacteria;D_1__Firmicutes;D_2__Erysipelotrichia;D_3__Erysipelotrichales;D_4__Erysipelotrichaceae;D_5__[Anaerorhabdus] furcosa group	0.11	0.11		0.12	0.1		0.14	0.07		0.08	0.14	0.009	0.751	0.769	0.903	0.256	0.864	0.826	0.072
D_0__Bacteria;D_1__Firmicutes;D_2__Negativicutes;D_3__Selenomonadales;D_4__Acidaminococcaceae;D_5__Succiniclasticum	3.13	2.89		2.56	2.89		3.16	2.33		2.91	3.64	0.11	0.845	0.348	0.751	0.006	0.476	0.023	0.105
D_0__Bacteria;D_1__Firmicutes;D_2__Negativicutes;D_3__Selenomonadales;D_4__Veillonellaceae;D_5__Anaerovibrio	0.15	0.14		0.2	0.17		0.11	0.21		0.17	0.11	0.012	0.749	0.941	0.324	0.054	0.476	0.143	0.196
D_0__Bacteria;D_1__Firmicutes;D_2__Negativicutes;D_3__Selenomonadales;D_4__Veillonellaceae;D_5__Quinella	13.6	13.12		16.76	15.7		10.74	14.44		14.79	14.13	0.602	0.882	0.084	0.253	0.264	0.204	0.504	0.286
D_0__Bacteria;D_1__Firmicutes;D_2__Negativicutes;D_3__Selenomonadales;D_4__Veillonellaceae;D_5__Selenomonas 1	0.25	0.22		0.33	0.3		0.19	0.31		0.33	0.23	0.024	0.532	0.98	0.485	0.122	0.708	0.369	0.288
D_0__Bacteria;D_1__Firmicutes;D_2__Negativicutes;D_3__Selenomonadales;D_4__Veillonellaceae;D_5__Veillonellaceae UCG-001	1.29	1.26		1.63	1.75		1.18	1.4		1.79	1.67	0.073	0.751	0.003	0.642	0.961	0.98	0.903	0.289
D_0__Bacteria;D_1__Firmicutes;D_2__Negativicutes;D_3__Selenomonadales;D_4__Veillonellaceae;D_5__uncultured	0.1	0.09		0.12	0.11		0.09	0.11		0.11	0.04	0.011	0.448	0.788	0.573	0.301	0.961	0.301	0.446
D_0__Bacteria;D_1__Firmicutes;D_2__Negativicutes;D_3__Selenomonadales;D_4__Veillonellaceae;__	0.62	0.57		0.65	0.56		0.51	0.62		0.48	0.32	0.039	0.242	0.233	0.084	0.134	0.747	0.211	0.407
D_0__Bacteria;D_1__Kiritimatiellaeota;D_2__Kiritimatiellae;D_3__WCHB1-41;D_4__uncultured rumen bacterium;D_5__uncultured rumen bacterium	0.39	0.84		1.4	1.16		0.56	0.82		1.42	1.14	0.063	0.291	<0.001	0.493	<0.001	0.404	0.607	0.66
D_0__Bacteria;D_1__Kiritimatiellaeota;D_2__Kiritimatiellae;D_3__WCHB1-41;D_4__unidentified rumen bacterium RFP12;D_5__unidentified rumen bacterium RFP12	0.07	0.08		0.13	0.11		0.08	0.08		0.12	0.13	0.005	0.714	<0.001	0.448	0.278	0.845	0.826	0.539
D_0__Bacteria;D_1__Lentisphaerae;D_2__Lentisphaeria;D_3__Victivallales;D_4__vadinBE97;D_5__unidentified rumen bacterium RFN4	0.08	0.13		0.21	0.18		0.11	0.12		0.17	0.15	0.008	0.714	<0.001	0.137	0.036	0.623	0.028	0.509
D_0__Bacteria;D_1__Patescibacteria;D_2__Saccharimonadia;D_3__Saccharimonadales;D_4__Saccharimonadaceae;D_5__Candidatus Saccharimonas	0.17	0.17		0.18	0.21		0.17	0.15		0.18	0.23	0.007	0.302	0.014	0.961	0.047	0.826	0.391	0.405
D_0__Bacteria;D_1__Proteobacteria;D_2__Alphaproteobacteria;D_3__Rhodospirillales;D_4__uncultured;D_5__uncultured rumen bacterium	0.22	0.27		0.21	0.18		0.25	0.28		0.21	0.12	0.013	0.695	0.002	0.807	0.044	0.378	0.404	0.678
D_0__Bacteria;D_1__Proteobacteria;D_2__Deltaproteobacteria;D_3__Desulfovibrionales;D_4__Desulfovibrionaceae;D_5__Desulfovibrio	0.64	0.61		0.89	0.83		0.6	0.64		0.69	0.54	0.029	0.245	0.059	0.008	0.309	0.751	0.007	0.363
D_0__Bacteria;D_1__Proteobacteria;D_2__Deltaproteobacteria;D_3__Oligoflexales;D_4__0319-6G20;D_5__uncultured rumen bacterium	0.07	0.14		0.14	0.12		0.15	0.09		0.13	0.1	0.007	0.338	0.607	0.922	0.216	0.024	0.493	0.024
D_0__Bacteria;D_1__Proteobacteria;D_2__Gammaproteobacteria;D_3__Aeromonadales;D_4__Succinivibrionaceae;D_5__Ruminobacter	1.38	2.51		1.23	1.62		2.03	2.58		1.22	2.85	0.221	0.013	0.249	0.053	0.505	0.475	0.478	0.094
D_0__Bacteria;D_1__Proteobacteria;D_2__Gammaproteobacteria;D_3__Aeromonadales;D_4__Succinivibrionaceae;D_5__Succinivibrio	1.36	1.44		1.47	1.44		1.16	1.58		1.82	2.33	0.118	0.107	0.048	0.055	0.98	0.522	0.253	0.769
D_0__Bacteria;D_1__Proteobacteria;D_2__Gammaproteobacteria;D_3__Aeromonadales;D_4__Succinivibrionaceae;D_5__Succinivibrionaceae UCG-002	1.44	1.87		0.45	0.51		1.45	2.36		0.55	1.12	0.145	0.013	<0.001	0.089	0.474	0.16	0.961	0.588
D_0__Bacteria;D_1__Spirochaetes;D_2__MVP-15;D_3__uncultured rumen bacterium;D_4__uncultured rumen bacterium;D_5__uncultured rumen bacterium	0.13	0.09		0.14	0.08		0.13	0.1		0.11	0.05	0.011	0.046	0.404	0.541	0.493	0.884	0.642	0.942
D_0__Bacteria;D_1__Spirochaetes;D_2__Spirochaetia;D_3__Spirochaetales;D_4__Spirochaetaceae;D_5__Treponema 2	0.3	0.2		0.17	0.14		0.33	0.27		0.2	0.12	0.029	0.286	0.176	0.999	0.94	0.484	0.53	0.466
D_0__Bacteria;D_1__Synergistetes;D_2__Synergistia;D_3__Synergistales;D_4__Synergistaceae;D_5__Fretibacterium	4.45	4.66		7.05	7.45		4.3	5.34		5.8	5.29	0.267	0.525	<0.001	0.049	0.447	0.922	0.01	0.247
D_0__Bacteria;D_1__Synergistetes;D_2__Synergistia;D_3__Synergistales;D_4__Synergistaceae;D_5__Pyramidobacter	0.16	0.18		0.19	0.16		0.16	0.14		0.21	0.22	0.008	0.503	0.06	0.603	0.711	0.921	0.08	0.085
D_0__Bacteria;D_1__Synergistetes;D_2__Synergistia;D_3__Synergistales;D_4__Synergistaceae;D_5__uncultured	0.19	0.2		0.26	0.23		0.2	0.12		0.26	0.2	0.014	0.219	0.036	0.117	0.842	0.422	0.745	0.318
D_0__Bacteria;D_1__Tenericutes;D_2__Mollicutes;D_3__Anaeroplasmatales;D_4__Anaeroplasmataceae;D_5__Anaeroplasma	0.2	0.22		0.11	0.13		0.23	0.22		0.11	0.2	0.014	0.217	0.003	0.237	0.325	0.462	0.807	0.279
D_0__Bacteria;D_1__Tenericutes;D_2__Mollicutes;D_3__Mollicutes RF39;__;__	0.09	0.1		0.13	0.1		0.09	0.11		0.08	0.1	0.006	0.922	0.376	0.555	0.277	0.235	0.158	0.218
Others	3.27	3.36		3.63	3.53		3.53	3.03		3.39	3.26	0.012	0.158	0.525	0.362	0.208	0.678	0.215	0.624
P-value in red indicates that there is significant difference (P < 0.05)
CON and RES mean substrate not supplemented or supplemented with resveratrol, respectively.
HC and HF mean high concentrate and high forage substrate, respectively.

## Sheet: Table S8
Table S8 Taxonomic composition of archaea community at genus level after 12 and 24 h of fermentation.
Genus	12 h						24 h					SEM	P-value
	HC			HF			HC			HF
	CON (n = 5)	RES (n = 5)		CON (n = 5)	RES (n = 5)		CON (n = 5)	RES (n = 5)		CON (n = 5)	RES (n = 5)		Treatment	Diet	Time	Treatment × diet	Treatment × Time	Time × Diet	Treatment × Diet × Time
Methanobrevibacter	92.0104	90.0733		93.5895	90.6827		93.482	84.2083		94.0231	85.9672	0.686631	<0.001	0.269	0.031	0.808	0.001	0.903	0.541
Methanosphaera	2.65417	3.47774		3.50608	3.68202		2.22387	3.13821		2.62137	3.37568	0.0954279	<0.001	0.002	<0.001	0.16	0.163	0.401	0.431
Methanomicrobium	0.789275	0.880482		0.307348	0.207951		0.490101	1.8612		0.264879	0.268881	0.0919402	<0.001	<0.001	0.004	<0.001	<0.001	0.008	<0.001
Methanosarcina	0.0799291	0.17202		0.207835	0.185137		0.0688022	0.113062		0.225309	0.138929	0.0147648	0.807	0.005	0.461	0.039	0.279	0.591	0.626
Candidatus Methanomethylophilus	0.460816	0.574142		0.3409	0.569696		0.188774	0.44532		0.259441	0.534611	0.0413646	0.003	0.465	0.257	0.151	0.11	0.343	0.405
uncultured Methanomethylophilaceae	4.0054	4.82236		2.04838	4.67253		3.54643	10.2339		2.60587	9.71468	0.582	<0.001	0.291	0.002	0.625	0.002	0.98	0.541
P-value in red indicates that there is significant difference (P < 0.05)
CON and RES mean substrate not supplemented or supplemented with resveratrol, respectively.
HC and HF mean high concentrate and high forage substrate, respectively.
